# Supplementary material for: Leukocyte Telomere Length Correlates with Extended Female Fertility
Source: Cells. 2022 Feb 2;11(3):513. doi: 10.3390/cells11030513 (PMC8834216; doi:10.3390/cells11030513)
Supplement: Supplementary file 1 [file cells-11-00513-s001.zip]

Archive with 7 entries (6 files):
- cells-1538658-Supplementary material 22.2.8/
- cells-1538658-Supplementary material 22.2.8/cells-1538658-Supplementary material cells final version.pdf
- cells-1538658-Supplementary material 22.2.8/Figure S1.png
- cells-1538658-Supplementary material 22.2.8/Figure S2.png
- cells-1538658-Supplementary material 22.2.8/Figure S3.png
- cells-1538658-Supplementary material 22.2.8/Figure S4.png
- cells-1538658-Supplementary material 22.2.8/Table S1.xls
