# Supplementary material for: Leukocyte Telomere Length Correlates with Extended Female Fertility
Source: Cells. 2022 Feb 2;11(3):513. doi: 10.3390/cells11030513 (PMC8834216; doi:10.3390/cells11030513)
Supplement: Supplementary file 1 [file cells-11-00513-s001.zip › cells-1538658-Supplementary material 22.2.8/Table S1.xls]

## Sheet: Results
Table S1. Mean TRF per study participant.
Gel number	ID	Group of participants	Mean TRF (bp)	Fit Quality
2	22	Extended Fertility	9581.34	96.9395
2	22	Extended Fertility	10669.2	98.0939
2	23	Extended Fertility	10037.9	96.4429
2	26	Extended Fertility	8552.48	94.4566
2	27	Extended Fertility	9174.27	95.9458
2	27	Extended Fertility	9671.05	95.149
2	28	Extended Fertility	9500.9	90.8248
2	29	Extended Fertility	7961.47	93.8437
2	30	Extended Fertility	10503.3	97.8438
2	33	Extended Fertility	10311.4	93.003
2	33	Extended Fertility	10582.9	93.8221
2	35	Extended Fertility	8928.23	93.1435
2	49	Extended Fertility	7559.59	92.7824
2	9	Normal Fertility	7846.98	91.1996
2	10	Normal Fertility	9091.97	96.3662
2	36	Normal Fertility	7638.74	93.6594
2	42	Normal Fertility	10067.9	95.9896
2	43	Normal Fertility	9488.13	95.6088
2	44	Normal Fertility	10187.4	96.7882
2	45	Normal Fertility	8983.42	95.6586
2	46	Normal Fertility	9253.45	97.4382
2	47	Normal Fertility	8850.42	94.1679
2	48	Normal Fertility	9453.24	96.6766
3	15	Extended Fertility	10163	98.6303
3	16	Extended Fertility	8306.05	98.7205
3	22	Extended Fertility	10198	99.0881
3	23	Extended Fertility	9443.68	98.254
3	27	Extended Fertility	9494.57	97.711
3	28	Extended Fertility	9348.24	95.0251
3	29	Extended Fertility	7971.86	96.5337
3	30	Extended Fertility	10486.6	98.8125
3	31	Extended Fertility	11030.7	93.0901
3	33	Extended Fertility	10497.4	93.4042
3	34	Extended Fertility	9789.54	96.2061
3	9	Normal Fertility	7922.1	94.5357
3	10	Normal Fertility	8930.47	98.8024
3	37	Normal Fertility	8397.68	96.7323
3	38	Normal Fertility	7995.9	93.7554
3	39	Normal Fertility	9722.76	98.6508
3	40	Normal Fertility	9568.22	95.9661
3	41	Normal Fertility	9610.31	98.4981
3	42	Normal Fertility	9990.38	97.8114
3	47	Normal Fertility	8355.76	95.9725
4	15	Extended Fertility	10004.3	94.6353
4	16	Extended Fertility	8251.75	96.7684
4	17	Extended Fertility	9378.1	97.8016
4	18	Extended Fertility	9163.88	98.3281
4	19	Extended Fertility	9390.24	96.8543
4	22	Extended Fertility	9706.44	96.2681
4	25	Extended Fertility	10951	96.8236
4	30	Extended Fertility	10464.9	99.2321
4	35	Extended Fertility	8381.45	95.6759
4	1	Extended Fertility after 6 months	8455.22	95.7575
4	11	Extended Fertility after 6 months	9554.88	92.8328
4	15	Extended Fertility after 6 months	9494.11	98.0412
4	16	Extended Fertility after 6 months	8202.41	98.3487
4	17	Extended Fertility after 6 months	9397.83	97.5471
4	18	Extended Fertility after 6 months	9458.19	96.9107
4	19	Extended Fertility after 6 months	10065	97.8349
4	25	Extended Fertility after 6 months	11326.8	95.7034
4	30	Extended Fertility after 6 months	10277	98.6489
4	35	Extended Fertility after 6 months	8413.75	96.1344
4	10	Normal Fertility	8292.33	96.7126
5	20	Extended Fertility	9377.53	94.3695
5	21	Extended Fertility	8226.83	76.4155
5	22	Extended Fertility	10388.9	96.233
5	26	Extended Fertility	8520.99	95.9107
5	27	Extended Fertility	9253.76	97.7959
5	28	Extended Fertility	9555.87	94.741
5	30	Extended Fertility	10701.4	98.8814
5	51	Extended Fertility	10334	95.0391
5	52	Extended Fertility	9615.35	93.3681
5	53	Extended Fertility	8739.65	92.2769
5	10	Normal Fertility	8601.65	96.5597
5	37	Normal Fertility	8261.48	95.6217
5	38	Normal Fertility	8109.87	93.3621
5	40	Normal Fertility	9464.12	97.4685
5	41	Normal Fertility	9440.2	98.7654
5	42	Normal Fertility	10088.8	95.3208
5	47	Normal Fertility	8480.69	95.0573
5	50	Normal Fertility	9666.76	95.7983
5	54	Normal Fertility	8764.29	97.7238
5	55	Normal Fertility	9597.71	95.9246
8	15	Extended Fertility	9628.15	96.0383
8	16	Extended Fertility	8190.77	94.7692
8	19	Extended Fertility	10123.8	92.0649
8	22	Extended Fertility	10373.2	92.7674
8	23	Extended Fertility	9439.6	94.6636
8	24	Extended Fertility	10738.8	94.662
8	26	Extended Fertility	8430.73	91.4931
8	29	Extended Fertility	8231.56	89.9048
8	49	Extended Fertility	7631.92	88.1747
8	52	Extended Fertility	9174.67	91.0335
8	36	Normal Fertility	7548.76	90.507
8	37	Normal Fertility	8250.13	90.5748
8	39	Normal Fertility	8972.28	91.0244
8	43	Normal Fertility	8860.82	89.0785
8	46	Normal Fertility	8663.01	91.3558
8	50	Normal Fertility	9560.02	91.0796
8	70	Normal Fertility	9577.8	88.3439
8	73	Normal Fertility	9445.53	89.0415
8	76	Normal Fertility	8045.41	93.1182
8	79	Normal Fertility	8530.7	92.6341
9	17	Extended Fertility	9051.95	90.8272
9	21	Extended Fertility	8120.37	92.3288
9	25	Extended Fertility	10981.6	74.5371
9	32	Extended Fertility	9198.23	83.21
9	51	Extended Fertility	9943.9	86.303
9	53	Extended Fertility	8312.49	92.6432
9	64	Extended Fertility	8270.13	92.8106
9	65	Extended Fertility	8894.62	93.6453
9	68	Extended Fertility	9129.64	87.4148
9	71	Extended Fertility	7430.14	94.4152
9	10	Normal Fertility	8549.82	94.1104
9	12	Normal Fertility	8627.7	88.1655
9	38	Normal Fertility	7962.61	92.0941
9	40	Normal Fertility	9139.82	90.7953
9	48	Normal Fertility	9174.7	93.9064
9	61	Normal Fertility	8583.58	94.1897
9	66	Normal Fertility	8488.32	89.1695
9	72	Normal Fertility	7649.21	91.171
9	75	Normal Fertility	8082.43	94.6374
9	78	Normal Fertility	9248.45	92.6617
12	20	Extended Fertility	9544.44	97.4199
12	27	Extended Fertility	9141.46	96.2266
12	28	Extended Fertility	9398.04	91.724
12	30	Extended Fertility	10207.4	98.1002
12	33	Extended Fertility	10059	94.8737
12	34	Extended Fertility	9845.98	98.1364
12	67	Extended Fertility	10389.8	97.8445
12	69	Extended Fertility	9005.27	96.4028
12	9	Normal Fertility	8044.88	91.6446
12	41	Normal Fertility	9769.53	98.2926
12	42	Normal Fertility	10054.1	96.6233
12	44	Normal Fertility	10059.8	98.393
12	54	Normal Fertility	8730.93	96.0196
12	55	Normal Fertility	9485.97	96.7615
12	62	Normal Fertility	9006.53	93.5101
12	63	Normal Fertility	9882.07	98.6292
12	74	Normal Fertility	7481.48	94.1029
13	15	Extended Fertility	8754.07	85.882
13	16	Extended Fertility	7017.22	83.4225
13	17	Extended Fertility	8434.57	88.1668
13	18	Extended Fertility	8542.87	87.5976
13	19	Extended Fertility	9081.58	88.9706
13	23	Extended Fertility	8328.74	92.3795
13	25	Extended Fertility	9486.09	54.2317
13	30	Extended Fertility	9329.02	92.4457
13	32	Extended Fertility	8749.04	93.7522
13	34	Extended Fertility	8864.65	91.5268
13	15	Extended Fertility after 6 months	8289.38	83.059
13	16	Extended Fertility after 6 months	7266.93	89.5553
13	17	Extended Fertility after 6 months	8492.27	88.9844
13	18	Extended Fertility after 6 months	8784.41	92.6055
13	19	Extended Fertility after 6 months	9235.32	88.5259
13	23	Extended Fertility after 6 months	7959.53	65.3492
13	25	Extended Fertility after 6 months	10339.7	75.4776
13	30	Extended Fertility after 6 months	9372.29	94.3079
13	32	Extended Fertility after 6 months	8877.04	94.3953
13	34	Extended Fertility after 6 months	8899.82	92.5549
17	81	Grandmultipara	8683.1	90.1676
17	85	Grandmultipara	8466.81	89.113
17	89	Grandmultipara	9437.12	94.0401
17	90	Grandmultipara	9265.82	91.0193
17	91	Grandmultipara	9595.52	88.7864
17	93	Grandmultipara	10148.3	95.9785
17	99	Grandmultipara	8480.06	89.0531
17	101	Grandmultipara	9160.96	90.7702
17	106	Grandmultipara	9532.87	86.468
17	107	Grandmultipara	10094.9	93.3216
17	111	Grandmultipara	10176.8	93.232
17	119	Grandmultipara	9949.39	89.9936
17	80	Primipara	10053.1	94.07
17	87	Primipara	10329	93.6965
17	94	Primipara	9321.79	92.2571
17	95	Primipara	8918.48	92.3441
17	103	Primipara	9660.94	93.7647
17	105	Primipara	9667.33	93.4314
17	108	Primipara	9844.48	94.5731
17	114	Primipara	7991.44	87.7219
17	117	Primipara	9335.83	93.865
17	120	Primipara	10441.1	94.9437
17	121	Primipara	10349.7	94.3953
19	84	Grandmultipara	10390.9	94.1151
19	85	Grandmultipara	9268.59	94.1063
19	89	Grandmultipara	10366	97.0412
19	93	Grandmultipara	10885.3	97.2955
19	99	Grandmultipara	8707.55	96.5594
19	102	Grandmultipara	9321.7	95.0638
19	106	Grandmultipara	8653.31	96.4323
19	107	Grandmultipara	9880.31	95.2795
19	111	Grandmultipara	10413.1	95.7709
19	119	Grandmultipara	10623.4	98.3991
19	80	Primipara	10331.2	93.7739
19	86	Primipara	10215.4	96.4686
19	87	Primipara	10428.7	97.8898
19	94	Primipara	10784.7	97.2137
19	108	Primipara	9281.3	96.5307
19	112	Primipara	9799.46	98.0023
19	114	Primipara	9869.56	96.6749
19	117	Primipara	7572.71	95.4256
19	120	Primipara	8926.18	96.919
19	121	Primipara	10467.2	97.8793
20	82	Grandmultipara	9195.67	98.4465
20	83	Grandmultipara	8374.85	97.1063
20	92	Grandmultipara	7531.52	93.4914
20	100	Grandmultipara	10051.4	98.177
20	104	Grandmultipara	9233.12	92.0006
20	118	Grandmultipara	10100.1	95.9581
20	98	Primipara	9509.39	96.3272
20	109	Primipara	9674.72	94.9889
20	110	Primipara	8537.51	94.1974
20	113	Primipara	8486.38	94.8462
